# Supplementary material for: The problem of organ transplantation based on three-sided stable matching
Source: PLoS One. 2026 Jul 8;21(7):e0341764. doi: 10.1371/journal.pone.0341764 (PMC13345265; doi:10.1371/journal.pone.0341764)
Supplement: S1 Data — (XLSX) [file pone.0341764.s001.xlsx]

## Sheet: Sheet1
Data category	Generation rules	Statistical characteristics
Hospital-related parameters	np.random.uniform(0.5, 1.0, J)	The mean is approximately 0.75, and the range is [0.5, 1.0].
The actual condition of the recipient	np.random.uniform(0.2, 1.0, I)	The mean is approximately 0.6, and the range is [0.2, 1.0].
The recipient falsely reported their condition.	Actual condition ± uniform (-0.1, 0.1), clipped to [0.2, 1.0]	The correlation coefficient with the actual condition is approximately 0.95, within the range of [0.2, 1.0].
Other parameters of the recipient	np.random.uniform(0.1, 0.5, (I,J)) - After normalization, Treatment cost = 1 - original_value / maximum_value	The average original value is approximately 0.3, and after normalization, the average value is approximately 0.4.
Donor arrive time	erlang.rvs(a=9, scale=1/hospital_level.mean(), size=K)	The mean is approximately 1.3 and the variance is approximately 0.15.
HLA matching rate	np.random.uniform(0.5, 1.0, (I,K))	The mean is approximately 0.75, and the range is [0.5, 1.0].
Intuitive Fuzzy Preference Matrix	mu=uniform (0.5,0.65), nu=uniform (0,0.3), score = mu-nu+(1-mu-nu)	The average score is approximately 0.8, with a range of [0.4, 1.0].
